# Supplementary material for: Transfer-RNA-Derived Fragments Are Potential Prognostic Factors in Patients with Squamous Cell Carcinoma of the Head and Neck
Source: Genes (Basel). 2020 Nov 13;11(11):1344. doi: 10.3390/genes11111344 (PMC7698123; doi:10.3390/genes11111344)
Supplement: Supplementary file 1 [file genes-11-01344-s001.zip]

Archive with 6 entries (5 files):
- supplementary/
- supplementary/Figure S1.docx
- supplementary/Table S1 Genes.docx
- supplementary/Table S2 Genes.docx
- supplementary/Table S3 Genes.docx
- supplementary/Table S4 Genes.docx
